# Supplementary material for: Structural and biochemical characterization of in vivo assembled Lactococcus lactis CRISPR-Csm complex
Source: Commun Biol. 2022 Mar 29;5:279. doi: 10.1038/s42003-022-03187-1 (PMC8964682; doi:10.1038/s42003-022-03187-1)
Supplement: Supplementary file 3 — Source Data [file 42003_2022_3187_MOESM3_ESM.xlsx]

## Sheet: Figure 1i left panel
0mM ATP, Mn2+																	0.05mM ATP, Mn2+																	2mM ATP, Mn2+
	"water (480/530)"			"CTR (480/530)"			"water (570/630)"			"CTR (570/630)"								"water (480/530)"			"CTR (480/530)"			"water (570/630)"			"CTR (570/630)"							0:00:00	0	0	0	0	0	0	0	0	0	0	0	0
0:00:00	0	0	0	0	0	0	0	0	0	0	0	0					0:00:00	0	0	0	0	0	0	0	0	0	0	0	0					0:01:09	1119	2350	1695	2057	4635	1090	-2903	4705	2795	20965	21771	27802
0:01:09	5485	163	1702	4355	4695	5528	4094	3139	6800	138222	125383	122991					0:01:09	5304	1423	3704	3675	6773	13068	2923	7385	3410	57865	64212	71791					0:02:12	1300	4500	2043	6277	10238	6693	-10606	1503	2812	40769	43296	48194
0:02:12	7410	852	1847	6048	6500	7837	4253	4600	3309	233404	229073	221372					0:02:12	6336	2872	3062	10728	15355	22601	1813	3821	-3905	104290	111266	122919					0:03:15	1211	5570	3198	10033	12065	11056	-2941	1828	821	58111	57661	66059
0:03:15	7383	4372	2766	8535	8499	7610	8939	7693	7366	315947	302918	304045					0:03:15	9195	3256	5933	22780	29364	40777	7718	7969	3736	141490	173272	166620					0:04:17	4771	6602	5385	11727	17497	16083	-3075	877	9653	73528	80104	84316
0:04:17	13557	8213	8816	12374	15133	11272	12874	6003	742	389756	381478	366569					0:04:17	8842	6765	10086	34045	44822	61162	3905	7117	6253	170382	211673	218905					0:05:20	7786	8849	8765	19597	19353	20317	-4601	643	6179	96056	102840	102779
0:05:20	18663	10900	9056	15128	16322	14649	13530	11017	7106	443642	429538	452509					0:05:20	13751	8561	10090	48102	61779	77522	6980	5153	4028	208613	250322	266789					0:06:23	9031	11014	9173	24834	27451	27533	2851	6278	5576	113528	115553	125703
0:06:23	22583	13107	11566	18750	20583	19927	14550	10874	8972	510045	465108	492195					0:06:23	13818	9898	12627	65240	76848	98698	10695	10921	16629	243606	289771	309012					0:07:25	12083	14993	13118	32245	33658	35723	5588	3087	8817	129386	135370	140324
0:07:25	23947	18219	15158	23162	25692	24632	16192	14344	12032	551218	524429	532403					0:07:25	18048	14241	18969	84880	96478	121784	8364	14812	12155	286239	324181	351163					0:08:28	12262	15488	13686	38217	40301	43031	1588	6412	8206	139829	163226	161999
0:08:28	27263	22151	20422	26147	29558	30787	16014	18541	10930	585028	563572	580687					0:08:28	20172	16612	21069	102770	121462	148508	12674	16904	6718	321531	365632	397964					0:09:30	17421	18897	15249	44933	46878	53616	-374	8774	14022	163080	174723	185907
0:09:30	34584	24368	18988	35985	33591	35481	16866	15213	10969	618190	584942	590806					0:09:30	21392	21047	20418	123096	142192	171141	17452	19255	13450	348429	381889	425058					0:10:33	23432	22992	19119	53290	57686	59514	4747	13079	10702	173564	190802	191702
0:10:33	36961	31152	27706	38968	37225	36614	21893	20397	14385	661461	595212	641310					0:10:33	27605	23673	27809	149603	172109	199488	13409	16745	15618	382237	418121	467522					0:11:36	24316	26849	25919	61748	63653	66938	3223	14753	21087	191204	211380	209257
0:11:36	47069	33240	30395	43219	40670	38966	23934	17106	14775	671927	626689	671382					0:11:36	32330	29794	32998	173970	199378	221015	15807	18616	22069	397464	454698	495810					0:12:39	29819	31832	24038	67095	68974	77342	3159	8771	12517	206773	220065	230459
0:12:39	53599	41712	37814	48992	45968	45595	24535	21318	16253	719777	659782	679099					0:12:39	37159	30552	39538	198726	225236	255406	17943	17941	17380	440153	484790	527385					0:13:41	32699	36175	30900	75294	82391	84370	7156	14114	12965	217387	231348	237084
0:13:41	55110	48328	40835	49325	52583	50982	20817	22410	19852	736292	676356	711722					0:13:41	39498	37233	41391	221479	255604	290734	18967	17747	19172	456027	509499	552774					0:14:44	36953	44215	32350	80716	88322	94006	10657	14374	19809	233545	252713	251699
0:14:44	63258	50845	44710	58538	54672	53485	26288	18970	18148	762757	705071	723613					0:14:44	45280	41996	46857	243794	284478	323392	18149	21663	15790	470847	527290	598771					0:15:46	40989	46353	35622	88102	95968	98424	8174	12671	17617	234960	267956	260810
0:15:46	72049	57526	48030	63217	58430	56943	24214	20713	19061	753978	693737	725122					0:15:46	46779	46082	52018	270462	317707	351713	18927	28223	17166	483623	542386	614112					0:16:49	49417	51665	43559	95867	105905	105214	4820	10108	13709	268931	276553	278540
0:16:49	78058	65473	57563	68748	65165	60445	31031	27616	22468	804448	756957	748379					0:16:49	56089	56027	59742	298915	346655	393048	20593	21505	24671	503281	553352	656019					0:17:52	48886	53832	45889	102419	113365	117582	8384	14461	16666	264034	281236	273662
0:17:52	86567	68600	65839	69631	74193	63234	31222	26686	25563	806491	741571	755724					0:17:52	57318	59358	63930	332402	374801	422844	20429	24793	21697	532586	573565	668089					0:18:54	55289	61580	48851	110238	119550	125496	9445	17623	12472	284034	296622	293867
0:18:54	92073	80626	68942	75680	78901	73501	35075	29211	31030	829881	778827	802929					0:18:54	64441	68420	69785	377260	423078	467622	17814	32137	14327	566227	610283	703420					0:19:57	56894	68534	54969	113829	121571	134303	5486	17963	12832	286795	306147	308399
0:19:57	108269	89058	78102	77534	79895	76374	35072	26972	28922	849732	820689	835907					0:19:57	69327	70412	68879	419390	476050	497780	21337	31706	16154	590991	644396	692977					0:20:59	64851	71955	56727	123709	129855	142129	12226	11916	14691	309697	307820	315175
0:20:59	107485	96554	83345	80768	86215	87115	36796	29320	24677	855023	841403	881550					0:20:59	76662	79200	74243	466091	534394	526533	19417	28505	18398	626979	694827	730332					0:22:02	68110	75610	61663	130885	136354	147125	7702	17362	17779	316331	320834	337744
0:22:02	121731	102321	94146	84084	94760	89049	39286	28710	36710	828221	836244	888068					0:22:02	80128	88880	83768	513449	584729	555728	26067	28874	21143	636872	737161	725310					0:23:04	75052	80626	69791	142748	148804	160971	5140	14846	14674	336921	351191	347512
0:23:04	136514	108508	105714	89465	99067	98919	41508	34907	34815	845970	859938	935259					0:23:04	93212	92954	89640	549959	648261	583000	22158	34136	30213	674209	759866	740999					0:24:07	84290	90303	74940	153646	158852	167267	9435	20067	14375	367224	373332	371400
0:24:07	140194	121496	118046	87898	105530	103012	46381	36968	35315	839171	896792	929818					0:24:07	100634	101337	104144	587079	685411	601717	33070	33755	28384	687479	798161	722906					0:25:10	93549	95464	83019	164943	166148	173529	9802	20800	14368	381030	390630	372532
0:25:10	159055	131047	127869	89836	109410	110543	46701	37671	39161	859765	921621	994865					0:25:10	110254	109890	112855	624978	721731	619865	33040	33569	30422	717957	813188	742441					0:26:12	99473	105539	95822	174437	176780	185898	14737	15365	22193	408143	415339	384904
0:26:12	171471	136829	132411	97538	113263	114968	45379	40084	45780	905248	914025	991050					0:26:12	118241	121907	122064	665362	774418	657212	33110	32189	30826	741119	842891	773402					0:27:15	106961	110093	100041	188217	190544	191191	13140	20411	23096	424774	427089	402121
0:27:15	179194	143493	140186	104390	119730	116098	54039	39604	45307	964297	961777	1028475					0:27:15	126516	125886	134560	689355	803912	720234	38706	32125	35063	765213	860867	833212					0:28:17	116972	118568	112406	191658	200982	197225	13692	15668	19215	441146	445381	424015
0:28:17	185080	153574	145431	116621	122808	119407	53131	46547	42167	1038318	957080	1045338					0:28:17	137108	134987	136580	720444	833796	787512	30976	34505	33553	786975	894039	897144					0:29:20	123872	128941	117568	202336	206850	203270	14342	14074	20084	444258	457542	432965
0:29:20	187505	164344	154643	135614	128395	130593	50709	48083	37933	1081644	1009679	1070849					0:29:20	146983	142259	149689	774107	886737	861500	36915	34185	30899	797297	895143	954166					0:30:23	128551	132847	123123	210999	215038	209635	16595	19633	20072	470823	478866	452417
0:30:23	185994	169480	155382	137946	132873	136760	50131	47510	40634	1144630	1003274	1079758					0:30:23	149475	147425	159362	800112	914396	918852	38196	40058	33860	830783	933911	1004069					0:31:25	134076	139931	126545	211990	220775	213134	12212	21445	23174	477149	493060	465172
0:31:25	196238	178070	159334	148797	142257	138794	50685	41780	42427	1179889	1030024	1096496					0:31:25	161674	152182	165472	837956	943930	980579	37054	41813	38099	860351	960391	1045701					0:32:28	137527	147916	129440	221167	230891	222785	13216	21198	25298	497516	516867	458744
0:32:28	201299	184883	165491	155726	141286	142654	42563	47384	44989	1184841	1064430	1121589					0:32:28	168440	160685	174332	863412	978740	1023207	36318	36614	34355	879105	989300	1066419					0:33:30	150636	155662	137413	225888	238646	225707	18146	18049	25614	505895	536190	492000
0:33:30	203136	190070	172733	158804	149418	153797	48709	47370	49340	1233627	1084649	1139512					0:33:30	178166	173257	190008	889661	1015673	1068178	39627	40916	38293	889519	1015107	1097200					0:34:33	150420	160162	145902	234945	243855	233947	14095	22231	29172	542196	538960	492578
0:34:33	206735	198308	174363	160186	154905	155122	48736	43706	35845	1242858	1086478	1145267					0:34:33	184524	178068	188123	918717	1048363	1090437	37890	39503	45356	906781	1049833	1108743					0:35:35	163931	166753	154287	240256	252026	239881	18006	21585	22671	531496	562550	518798
0:35:35	214928	202058	184116	172131	157993	161943	52199	43799	42980	1262998	1133630	1182263					0:35:35	194922	183808	202928	954848	1078269	1133225	40837	41977	40379	946262	1069963	1145078					0:36:38	165535	177845	159584	241772	259114	243792	16066	19254	24632	564234	563803	526258
0:36:38	228719	210637	192165	173564	162414	168717	48439	47384	41099	1265835	1136697	1200792					0:36:38	197902	194291	204270	977804	1111791	1174493	47020	38576	38396	960828	1090031	1170955					0:37:41	177395	183534	166312	250859	261353	249064	20069	19454	27252	564688	580891	539229
0:37:41	229402	217444	199116	179585	169423	169358	47610	41696	51459	1288751	1165917	1225291					0:37:41	208800	201608	215716	1001463	1143223	1190189	43569	45328	39234	986541	1106779	1183726					0:38:43	183284	192919	174195	250781	271190	256547	19517	29376	25376	580485	598582	542753
0:38:43	241087	226632	204846	182367	177616	180734	46148	46156	39500	1281006	1177915	1245189					0:38:43	214854	206595	226632	1049724	1180668	1240356	45582	42029	39641	1015725	1128161	1197656					0:39:46	191818	197783	179019	256100	275275	260459	14887	24346	23472	597891	606328	563342
0:39:46	250145	230498	210450	190337	179393	182199	57456	46598	45085	1325156	1171952	1253951					0:39:46	227132	213101	234736	1061030	1214619	1251883	45311	42577	45709	1003989	1158987	1247048					0:40:48	194845	206637	188315	267742	279037	267113	22305	20126	23601	611495	638851	567276
0:40:48	253709	234832	219309	193157	186481	190568	52039	50899	46072	1323137	1208364	1258608					0:40:48	233939	221127	240209	1086378	1232249	1296013	46825	43334	36853	1039708	1158793	1266873					0:41:51	204647	215113	192594	270117	290198	271731	14894	20896	25008	621529	649699	592354
0:41:51	256284	243351	223333	196234	196668	195881	53833	51476	49677	1357571	1257662	1331804					0:41:51	244711	229514	246706	1129524	1266552	1323871	41946	41505	38619	1090574	1203035	1292979					0:42:54	208421	222181	198016	280072	290991	273740	11505	19122	26881	645209	655726	609051
0:42:54	263856	252065	230210	203714	195968	196798	45032	47981	51115	1360000	1254482	1307217					0:42:54	245679	238975	254825	1140843	1293473	1351105	44366	46689	39016	1090576	1207172	1302773					0:43:56	213160	229965	206669	284380	295322	278720	14382	24933	29095	640689	682899	601158
0:43:56	266648	257913	237505	204747	202520	203268	50684	52468	48581	1405192	1267640	1331593					0:43:56	259772	247689	270618	1162849	1310264	1381937	44442	45463	39250	1125909	1229461	1331330					0:44:59	226880	241403	210605	293203	305337	285622	20279	17429	20766	670261	688258	621150
0:44:59	278823	265424	246410	210259	206680	212338	58408	47604	49190	1429468	1312762	1367506					0:44:59	269397	251163	276998	1195675	1340531	1404291	41266	49810	45592	1117583	1257465	1364560					0:46:02	226224	246679	220751	294044	310315	286825	14996	21040	30438	677661	714212	650817
0:46:02	288485	271811	252263	222972	211933	216316	56821	52429	51001	1446168	1327077	1401334					0:46:02	276416	259525	283904	1222544	1364661	1429671	50391	46967	46484	1161203	1286145	1390879					0:47:04	237096	253049	224068	299738	319042	296969	15268	20875	28003	700089	729466	653074
0:47:04	291452	276489	256978	223368	217841	214895	53630	52165	55876	1442571	1337712	1394834					0:47:04	279039	263645	294505	1238229	1391690	1463540	49490	40982	46339	1182546	1295229	1387982					0:48:07	243543	263599	234442	309862	326624	301401	16470	23980	31317	697512	735835	666320
0:48:07	303660	283539	264297	225303	227899	229953	57376	54939	50273	1475626	1389769	1427955					0:48:07	289071	277255	300177	1258896	1424420	1486943	47530	43401	47300	1200930	1326303	1422916					0:49:09	254090	266837	240601	310786	321927	307531	22614	23985	25606	705539	737371	667490
0:49:09	302682	287667	270475	230677	228762	228498	53749	50742	52261	1484749	1372112	1430620					0:49:09	299341	282703	303424	1288680	1422953	1499259	47189	50567	43121	1217372	1331028	1420446					0:50:12	259030	272357	243957	319108	331775	314488	18383	24731	24377	736346	770234	682506
0:50:12	311332	298683	281420	243306	233660	234893	56151	52660	55215	1513277	1425603	1460594					0:50:12	309980	290526	317668	1309451	1449556	1529909	51841	41743	46322	1246091	1378410	1437269					0:51:15	271750	290334	258598	319562	344353	313676	22497	24485	27617	756913	765795	702121
0:51:15	320602	305493	284307	242439	239911	243303	53185	52489	55303	1536198	1421630	1501208					0:51:15	319013	292203	327230	1333891	1487147	1557585	49502	51292	40043	1252844	1392585	1477492					0:52:17	273207	289839	255694	325221	353141	318745	16379	25221	32810	773285	797886	716192
0:52:17	323035	311511	292675	251036	246985	245283	55404	52384	54787	1542899	1436574	1506492					0:52:17	327906	301685	335508	1352380	1506517	1582069	54701	45312	47564	1257445	1423778	1488168					0:53:20	279318	297180	270683	329740	350341	322811	24026	22706	26425	770495	790596	727434
0:53:20	330552	312623	301169	256812	246933	254395	51840	53018	62482	1566545	1473332	1491076					0:53:20	335513	310227	344109	1361288	1522567	1594292	49944	51864	46630	1282310	1433526	1504684					0:54:22	282376	304284	272784	339040	352281	325622	20913	27639	26856	769954	818821	728548
0:54:22	336385	328256	304675	260169	257252	260545	57491	55319	54941	1599540	1478689	1566584					0:54:22	341370	313219	348209	1408242	1549187	1613262	59463	48899	46548	1319136	1446675	1526875					0:55:25	294410	314567	280977	344148	357241	332091	19394	26411	28342	795724	810607	722975
0:55:25	341366	323599	309333	258145	257273	258723	58143	62892	53929	1590084	1493800	1565585					0:55:25	351438	328200	351327	1400789	1558400	1617461	55102	45502	50433	1339276	1471284	1524906					0:56:28	302879	317017	289643	345871	360359	336566	16198	29618	21246	787888	839318	733874
0:56:28	346356	336137	322155	266869	265305	268169	65687	50522	52513	1605902	1539739	1576952					0:56:28	353999	333596	364937	1430378	1581413	1652633	59178	44175	50651	1342481	1496431	1563324					0:57:30	304728	328839	299334	351802	367879	335218	19466	25835	26882	799721	829047	746585
0:57:30	359588	350511	329532	276625	271891	277703	51698	58626	55899	1659469	1543255	1606277					0:57:30	365956	339823	368958	1447803	1603185	1685363	51993	47450	47347	1375347	1510205	1573912					0:58:33	314383	336079	302580	350494	366120	342631	21004	23842	27760	802925	844525	761544
0:58:33	368606	351465	334122	278270	279546	283378	60776	63509	58333	1671734	1572168	1639257					0:58:33	373969	342521	387728	1474128	1624690	1696545	56918	47109	45450	1392432	1524042	1612474					0:59:35	323517	342367	310986	356757	372044	348898	21147	27083	28101	812219	851123	760854
0:59:35	370797	359346	340596	280199	279795	278991	55532	62849	57838	1664332	1560891	1617987					0:59:35	379396	350916	389717	1491445	1633943	1710928	48073	44829	49232	1396569	1546195	1597176					1:00:38	327557	350767	314510	359693	373248	346245	20630	27284	33670	815162	844959	762686
1:00:38	374914	367512	336787	281832	284456	286159	60599	58080	53523	1696086	1600815	1637928					1:00:38	388078	361595	400712	1507388	1665833	1741572	54095	53910	47652	1431731	1565911	1642129

## Sheet: Figure 1i right panel
1.5 mM ATP, Mg2+																	2 mM ATP, Mg2+																	2.5 mM ATP, Mg2+
	"water (480/530)"			"CTR (480/530)"			"water (570/630)"			"CTR (570/630)"								"water (480/530)"			"CTR (480/530)"			"water (570/630)"			"CTR (570/630)"							"water (480/530)"			"CTR (480/530)"			"water (570/630)"			"CTR (570/630)"
0:00:00	0	0	0	0	0	0	0	0	0	0	0	0					0:00:00	0	0	0	0	0	0	0	0	0	0	0	0				0:00:00	0	0	0	0	0	0	0	0	0	0	0	0
0:01:05	3803	5004	685	40779	43897	47065	8624	7615	-3725	-510	1724	1700					0:01:05	2672	6065	3730	27369	33819	32236	-1679	785	5965	-1231	-3020	6975				0:01:05	-3913	3010	1585	27982	26479	25610	-2500	-2485	-192	-7815	-165	11000
0:02:08	3447	4233	3879	75484	82922	83156	7513	5924	4131	-3569	5567	4285					0:02:08	850	7009	7705	53366	69733	66052	-3214	-3536	3770	2003	57	3544				0:02:08	-2615	3898	2597	57348	51437	54630	-2971	680	-2457	1252	3378	2999
0:03:11	6367	5160	5362	109589	120546	121670	2654	-1337	2662	3840	6163	3632					0:03:11	4407	9147	11842	84954	104890	101388	877	3354	5193	4551	4806	8605				0:03:11	-3581	4486	521	85295	72146	83496	-4470	-295	1397	1042	6258	12352
0:04:13	8205	7916	11814	153215	161632	165444	5550	1470	6256	2067	6321	5281					0:04:13	8396	10336	10703	114208	147571	137631	741	1104	4378	9525	5118	10270				0:04:13	-862	7649	8048	113488	99783	105960	54	4311	5800	2810	6882	5227
0:05:16	8798	13476	12876	185332	198596	197707	8495	6827	4476	1176	4318	5435					0:05:16	9793	11595	6957	140785	177635	168605	-2265	1934	5814	7683	1790	8621				0:05:16	-1106	8199	6781	141129	125038	129912	-4041	3534	7655	-3878	9399	5824
0:06:19	11505	16930	13365	230526	236677	244561	5708	5576	2741	7222	3735	3573					0:06:19	13793	13836	16459	170147	216518	208954	3079	-173	6717	11769	5044	10321				0:06:19	3367	9918	8747	168531	151120	153723	21	5643	3485	2211	9917	10051
0:07:21	18029	19677	14696	262329	281752	279139	8841	8208	4618	5663	5836	7150					0:07:21	15920	17742	17232	204466	256703	244915	4601	2150	10634	6219	6707	10845				0:07:21	3444	12010	13334	198042	173258	183168	3755	9727	8006	-2694	15070	11153
0:08:24	20719	23228	18615	294649	316272	311846	7410	6822	-2298	8626	9658	-1928					0:08:24	19732	13417	16147	241712	293205	273012	1031	105	6459	12209	4346	9468				0:08:24	10248	14201	13197	225864	193507	207825	8200	6460	6576	3982	12190	10558
0:09:26	25655	20559	20030	339654	352011	352378	966	4505	5896	7083	6294	926					0:09:26	19366	20402	21948	260662	326845	311018	845	3220	7067	13476	8599	8648				0:09:26	9423	17557	16186	252044	222749	234648	2147	8721	2706	5063	9898	11462
0:10:29	27453	31561	26988	379934	399592	392747	10217	12066	5104	15812	9032	3165					0:10:29	23365	23559	23740	286443	362385	348782	2932	1417	10331	7895	6488	9109				0:10:29	10379	17792	19330	279671	238773	254663	7440	8878	4342	6189	11093	10058
0:11:32	32596	29052	30788	410179	428129	424072	11299	3113	3811	6615	7766	8308					0:11:32	26427	26097	28648	313717	389651	382571	-551	7784	9057	9803	14693	9935				0:11:32	13662	16629	17731	301515	261865	278891	4114	10908	4584	4903	6024	7524
0:12:34	34959	32056	32345	453384	467494	463988	8496	4866	4782	11501	5366	7335					0:12:34	29674	28053	30332	343633	419579	401226	111	3187	10689	8749	6392	15155				0:12:34	16667	23198	19824	319160	283164	303003	2045	8289	5750	5446	12433	4150
0:13:37	37087	36829	33412	489349	511949	502226	7424	7172	8807	13849	11880	5611					0:13:37	29868	30395	34637	364661	457907	446618	6622	7350	4760	15359	11097	6838				0:13:37	17575	23526	23559	348190	315957	337272	8171	6535	1957	-2254	8939	12180
0:14:39	41538	37277	36349	513938	544286	529622	9456	4727	8624	7877	8252	16496					0:14:39	33813	31110	37084	388866	482819	464752	1540	7335	10456	11491	6497	7185				0:14:39	21885	23051	23767	364451	341171	363370	1087	11378	3961	3090	13317	11240
0:15:42	43876	39102	39002	553138	582363	566904	4992	6955	5835	5312	8043	8755					0:15:42	37490	38011	43117	411067	517741	489401	517	4227	11197	10468	9498	10509				0:15:42	27930	25175	27084	391777	365084	383276	2012	6776	7895	-689	12999	7521
0:16:44	50551	44755	42199	589386	622570	595894	5855	6508	3829	9886	7550	1792					0:16:44	41257	39114	44656	448194	545950	513951	6671	5254	8406	10207	3825	6933				0:16:44	30726	28680	31783	413506	399088	409317	4982	11509	4629	176	12513	11223
0:17:47	55584	46865	44005	618944	657959	625102	8051	866	5937	4787	4458	7533					0:17:47	49359	40527	47387	470417	576231	532981	4645	-654	8723	15516	7802	7947				0:17:47	26473	29876	30938	451858	414103	431442	8100	7276	10391	5583	13558	11462
0:18:50	61932	53607	46631	646962	693659	653382	9465	4771	10645	11200	6477	10627					0:18:50	46032	41994	54198	509846	597890	558275	3228	4194	6983	7780	4186	4493				0:18:50	36331	36391	33195	474107	442991	448815	-743	2708	3360	4815	14317	16226
0:19:52	61359	51925	52909	683906	726117	681537	9378	4156	4219	8890	10203	3826					0:19:52	54258	53446	53646	543167	624381	584232	7641	-2997	10832	9730	6010	13119				0:19:52	38258	37178	37908	507304	458012	469172	-175	5912	6433	1547	13415	13578
0:20:55	59959	60543	53466	717672	761653	706256	3834	3414	8136	12983	6658	5205					0:20:55	53880	50286	59783	572111	644618	613479	1968	4084	2738	13674	10327	7083				0:20:55	41117	42884	36990	521275	482592	484439	1126	7810	5660	2980	14343	16521
0:21:57	64828	63511	59266	756047	779433	743766	4530	5782	5179	9685	1333	2037					0:21:57	61223	56290	62320	597719	660401	648637	477	7916	9322	16126	1444	9828				0:21:57	44127	46817	39381	534102	500683	501799	-235	9976	3301	2315	12621	6834
0:23:00	70940	69742	65683	798986	830112	785036	12836	8861	7066	10292	6818	4554					0:23:00	62595	61192	70746	630986	692019	695688	1767	3134	10779	13651	3616	8221				0:23:00	45370	53839	52557	564893	521809	538876	44	9579	5050	704	14775	12043
0:24:03	81102	71845	68787	834720	845286	805376	8817	2415	10585	10728	4256	1497					0:24:03	67361	68482	73785	653902	707194	729242	929	4667	6243	15580	5687	8927				0:24:03	50232	51467	52564	580143	537453	550056	1484	6223	8179	-5316	11608	6978
0:25:05	81848	75206	72357	872474	876868	838432	10627	2483	7272	12337	9229	3392					0:25:05	72271	69488	80793	676186	732694	749680	5538	8086	8194	12254	3119	9253				0:25:05	56726	60801	61564	604478	559260	563229	2015	6045	4367	2240	12556	5438
0:26:08	87420	79899	75237	883436	913673	878188	8932	3320	4023	4446	2521	4411					0:26:08	76613	71219	86527	704260	790965	786977	1363	2953	8362	12194	3503	7889				0:26:08	62833	62507	64954	637297	580821	599259	-3475	10396	2997	-783	10159	9329
0:27:10	95319	84373	82374	899335	922116	907600	8775	79	5921	13522	8109	5503					0:27:10	76952	76300	88173	726258	825351	807128	-285	485	2909	15696	1294	6538				0:27:10	63838	64774	66746	654645	599347	622482	1492	955	7915	2303	12813	6981
0:28:13	103903	91224	86456	931142	945458	934835	8380	3546	6684	7824	551	5024					0:28:13	86111	78623	98201	749396	853563	837436	777	2613	6968	13450	12112	16241				0:28:13	67042	72495	72791	668867	624988	630416	-2499	9071	2703	-5227	15766	7284
0:29:16	102099	97525	90991	943374	963114	976759	11913	11418	6716	8998	-523	1552					0:29:16	92253	90217	98580	782124	903712	873397	6086	2171	7866	11983	2051	7269				0:29:16	77404	77188	77857	693563	631087	652694	-3225	1807	3244	-331	11374	12699
0:30:18	107780	95518	90002	950136	992474	984596	2404	3919	2016	4124	-131	1168					0:30:18	92313	86136	103455	791777	918254	889852	-79	5131	6884	15384	2703	7751				0:30:18	75513	80193	80708	704038	648245	670852	1756	5111	3951	-4202	9927	2462
0:31:21	111548	103498	99160	965803	1009189	1015895	11031	6639	3309	5029	5988	6846					0:31:21	98687	95366	114140	814970	953335	917365	-65	7783	326	11749	3699	10412				0:31:21	81219	81800	80816	723998	669122	685248	-690	4899	-64	1331	10577	5185
0:32:23	119035	105714	99577	988054	1034971	1054582	7916	8552	1563	-394	3610	1689					0:32:23	105357	97765	116055	833837	990739	934283	-1387	8565	2241	14919	691	4877				0:32:23	89214	88731	86278	747297	687045	707719	-3090	9942	753	3009	15843	7777
0:33:26	121646	110520	105152	998102	1053828	1073027	5330	1395	6435	3997	2114	6480					0:33:26	108900	106044	119414	863536	1018984	959866	685	5069	10081	12340	2942	6429				0:33:26	90903	89832	95280	762454	710155	724632	-460	4098	8975	-753	15304	5702
0:34:29	125400	116975	111848	1028633	1083633	1109177	7223	-1274	2008	5241	1033	328					0:34:29	112250	105644	125852	898289	1023796	987188	2487	7629	3189	21182	2030	9314				0:34:29	99315	97319	97941	784641	732190	750418	-4746	7097	6907	-1906	11694	5804
0:35:31	131743	121024	115288	1056505	1130785	1139072	6310	-1612	3276	1817	5251	5338					0:35:31	114979	109799	132286	911193	1068991	1002926	-2130	-781	2227	14338	6980	3122				0:35:31	101609	97783	98543	807352	754890	764797	860	4150	4343	-3928	10579	14446
0:36:34	135168	123719	120160	1077181	1140288	1157371	633	974	3275	1297	7459	15					0:36:34	124090	117105	136314	927404	1066216	1033544	2206	986	5383	12353	5111	6450				0:36:34	102961	107781	106003	817914	759862	784698	-4857	3895	2308	-8180	15207	3177
0:37:36	135130	125081	125218	1089114	1154604	1179243	4013	3993	2048	2993	-805	7734					0:37:36	127380	120173	143206	958515	1101769	1054937	654	-1208	10696	9405	2367	3677				0:37:36	110763	110527	110149	843943	781575	805821	-8066	8263	5272	-8761	13642	2131
0:38:39	148025	136432	128197	1122891	1177344	1204855	3001	-4720	2513	6377	2640	3065					0:38:39	129410	124942	151027	976801	1135495	1078319	-3335	1226	1542	11119	5580	5405				0:38:39	114017	109305	117318	870346	808606	817738	-2316	4132	7525	-1202	6982	6534
0:39:42	149030	140185	131425	1132999	1193483	1227123	684	2662	2609	-800	4695	-926					0:39:42	139971	126513	151893	989099	1139485	1076193	-3161	-333	3544	12318	3140	4343				0:39:42	120168	119171	120357	868940	816194	835179	-1278	1313	5605	-976	8842	3538
0:40:44	149175	140407	137710	1154214	1217836	1244221	2125	-946	2605	4096	5327	-1724					0:40:44	143443	130878	161719	1005295	1170494	1107864	-4255	5688	4256	9935	1735	5123				0:40:44	123858	121415	126422	897360	837191	856047	-7063	9132	2543	-5999	13976	308
0:41:47	160211	142390	144143	1194394	1253265	1275612	-4130	-112	2330	6160	-818	-737					0:41:47	150095	141304	165764	1032419	1191611	1144280	494	5960	5870	15237	-171	4843				0:41:47	125811	128799	128206	911282	853414	872967	-3284	7438	4066	-620	16709	10775
0:42:49	160362	146569	146049	1197228	1279337	1306141	-3797	-1561	847	8562	1256	4775					0:42:49	154988	144210	169890	1064021	1198670	1169926	879	6340	7362	12126	6404	3399				0:42:49	135172	131478	134002	927926	870833	885490	-5878	7084	982	-4949	7186	7394
0:43:52	160467	154756	153096	1212647	1292602	1311494	-755	-3099	2296	-533	1715	2125					0:43:52	156607	148378	177471	1065307	1220964	1185584	-1393	1286	-971	9708	1291	7372				0:43:52	140419	135003	138820	943588	885608	896503	-6264	5671	2392	-7698	9869	8222
0:44:54	171296	158931	157215	1243850	1326306	1346509	3099	-4173	-276	2246	-2589	-1735					0:44:54	159957	156128	187338	1097345	1246958	1205927	-6005	-6473	-1025	14095	2617	1648				0:44:54	146588	142823	143412	957034	900018	916088	3877	3136	1355	-3460	6220	236
0:45:57	171130	160993	159727	1266561	1349336	1369700	1493	-5130	4244	138	255	2822					0:45:57	166866	157521	189817	1114977	1269990	1227383	-5593	-778	5954	16045	7982	4195				0:45:57	147846	144103	140046	976874	928553	930958	-7445	3136	1092	-2455	8784	6856
0:47:00	179205	166981	166589	1285381	1359450	1392628	-864	-839	-4004	4900	-2623	-2328					0:47:00	174847	161517	192047	1132611	1285079	1244476	-2780	-6430	2767	12498	2013	7223				0:47:00	151799	150520	154612	1002044	932980	954168	-10791	1069	-1849	-10311	8738	328
0:48:02	187100	169270	171189	1302323	1382183	1422915	3067	-3806	4089	5963	-5727	-348					0:48:02	177728	167345	200980	1150271	1295804	1275370	-3689	-2636	7824	12557	773	6712				0:48:02	158655	157833	155892	1018051	953584	965115	-7525	3862	-2771	-4861	8971	5228
0:49:05	186904	179755	179362	1324095	1406204	1445648	3752	-7076	3980	607	1526	1596					0:49:05	188062	170259	206442	1174192	1326391	1294927	-340	1414	3476	12163	2508	9111				0:49:05	165449	162024	166157	1030410	978852	988649	-6680	3863	-850	-12032	6162	1059
0:50:07	190359	181520	181560	1335551	1426362	1461233	-2252	-6371	-140	2949	-5720	-1187					0:50:07	190055	174409	212951	1189762	1343153	1302111	-5657	-6144	1702	15070	3335	4222				0:50:07	166574	165028	166059	1047087	988245	1002225	-6606	9013	-1061	-10151	9273	1356
0:51:10	195088	186122	187684	1376388	1450141	1473405	1343	-3727	-3714	2463	-2797	-4905					0:51:10	196577	185463	218738	1215182	1368251	1317751	-5786	-2326	2550	10870	-701	8782				0:51:10	177291	171540	174412	1065067	1001949	1013166	-3340	8804	-2713	-3451	8374	6693
0:52:13	203035	192298	183924	1376563	1471219	1489146	-4693	-4059	4310	2292	-688	1224					0:52:13	199937	190076	223651	1233186	1389487	1339428	-6242	3022	2639	12775	4284	4973				0:52:13	179541	178233	181822	1083730	1018469	1040770	-9614	2399	3870	-11397	10295	5353
0:53:15	208536	200312	193714	1390715	1471462	1515014	3426	-6196	-822	5900	-2886	4710					0:53:15	205154	189720	223590	1244039	1407184	1363696	-5003	-1320	4223	10238	2282	4648				0:53:15	184839	183812	180564	1087424	1031443	1047810	-12552	4429	783	-11654	5159	3202
0:54:18	216908	196652	197949	1420326	1507396	1539854	-5687	-4951	3047	1166	1391	-955					0:54:18	215707	196733	241601	1263151	1407557	1381128	-2210	-4352	5001	17982	6046	-1321				0:54:18	191768	185962	188105	1108782	1050683	1070207	-8033	4397	-3659	-9146	6905	-55
0:55:20	214524	204442	201961	1420827	1531905	1556155	-1315	-5237	-975	3357	-2957	1266					0:55:20	218421	200382	242541	1301885	1444570	1401324	-9927	-3647	1682	14355	-1032	-1978				0:55:20	196628	195703	192259	1110975	1066809	1092515	-3753	5258	4469	-2846	12408	4852
0:56:23	218603	208516	210962	1443744	1535296	1577841	-5653	-8005	-2497	-941	-4588	14					0:56:23	224485	208677	250913	1294457	1456832	1414707	-2959	-3704	-828	13598	-3771	7645				0:56:23	198330	198146	201444	1133933	1072592	1090544	-6441	3160	-8024	-10550	4595	4570
0:57:26	227539	217345	215257	1463345	1548377	1587546	-6844	-4536	150	4451	-6300	-3781					0:57:26	228705	212965	253379	1319787	1476103	1430168	-5273	-4459	1716	17541	2974	5911				0:57:26	203987	203082	202858	1142922	1093628	1092099	-6799	1949	-4180	-14976	9285	2185
0:58:28	230589	221070	220648	1489944	1571713	1617632	-1343	-726	-4351	6246	-4348	-5231					0:58:28	235424	217426	256561	1332133	1501641	1472408	-8134	-8218	-3849	11697	853	7078				0:58:28	213034	205410	209009	1162408	1108969	1124738	-2061	2239	30	-9735	8000	5056
0:59:31	229976	225260	222078	1488647	1593504	1637096	568	-3142	1034	-1981	-2875	-3701					0:59:31	245168	223562	267024	1351088	1509546	1482655	-6149	-1421	-4635	15345	-3346	848				0:59:31	214293	213813	213657	1188204	1120403	1139997	-8027	4678	3357	-9116	4878	-1834
1:00:33	239533	227816	228966	1523380	1620233	1665375	-225	-6289	294	2427	-887	-917					1:00:33	250702	224581	273418	1371448	1520616	1501643	-4512	-6008	-248	16535	18	2313				1:00:33	226542	218480	217825	1202122	1146281	1159250	-10214	3613	-7051	-11463	6250	4564
